# Supplementary material for: A Deep Learning Framework for the Detection of Abnormality in Cerebral Blood Flow Velocity Using Transcranial Doppler Ultrasound
Source: Diagnostics (Basel). 2023 Jun 8;13(12):2000. doi: 10.3390/diagnostics13122000 (PMC10297317; doi:10.3390/diagnostics13122000)
Supplement: Supplementary file 1 [file diagnostics-13-02000-s001.zip]

Archive with 1 entries (1 files):
- diagnostics-2353558-supplementary.pdf
